# Supplementary material for: The Novel Peptide Chm-273s Has Therapeutic Potential for Metabolic Disorders: Evidence from In Vitro Studies and High-Sucrose Diet and High-Fat Diet Rodent Models
Source: Pharmaceutics. 2022 Sep 30;14(10):2088. doi: 10.3390/pharmaceutics14102088 (PMC9611607; doi:10.3390/pharmaceutics14102088)
Supplement: Supplementary file 1 [file pharmaceutics-14-02088-s001.zip]

Archive with 1 entries (1 files):
- pharmaceutics-1871354-supplementary.pdf
